# Supplementary material for: Prognostic Value of the Immunohistochemical Detection of Cellular Components of the Tumor Microenvironment in Oral Squamous Cell Carcinoma: A Systematic Review
Source: Curr Issues Mol Biol. 2025 Jul 12;47(7):544. doi: 10.3390/cimb47070544 (PMC12293956; doi:10.3390/cimb47070544)
Supplement: Supplementary file 1 [file cimb-47-00544-s001.zip]

Archive with 6 entries (6 files):
- Supplementary material S1.pdf
- Supplementary material S2.pdf
- Supplementary material S3.pdf
- Supplementary material S4.pdf
- Supplementary material S5.pdf
- Supplementary material S6.pdf
